# Supplementary material for: In Vitro Sensitivity to Venetoclax and Microenvironment Protection in Hairy Cell Leukemia
Source: Front Oncol. 2021 Jul 26;11:598319. doi: 10.3389/fonc.2021.598319 (PMC8350736; doi:10.3389/fonc.2021.598319)
Supplement: Supplementary file 1 [file DataSheet_1.zip]

Archive with 4 entries (4 files):
- Supplementary Figure 1.emf
- Supplementary Figure 2.emf
- Supplementary Figure 3.emf
- Supplementary Table 1.pptx
